# Supplementary material for: Flipping the Switch: MeCP2‐Mediated Lactylation Rewires Microglial Metabolism and Inflammation via the HK2/mTOR Axis in Poststroke Neuroinflammation
Source: Adv Sci (Weinh). 2025 Dec 22;13(12):e13400. doi: 10.1002/advs.202513400 (PMC12948279; doi:10.1002/advs.202513400)
Supplement: Supplementary file 2 — Supplemental Table 1 [file ADVS-13-e13400-s001.xlsx]

## Sheet: Sheet1
Table S1. Baseline Characteristics of 789 participants.
sex	age	NIHSS	Drinking	smoking	hypertension	diabetes	atrial fibrillation	dyslipidemia	FPG	LDH	group
1	90	32	2	2	1	2	1	2		436	unfavorable
2	85	17	2	2	1	2	1	2	8.1	433	unfavorable
1	72	10	2	2	1	2	2	2	5.4	399	unfavorable
2	67	20	2	2	2	2	2	2		373	unfavorable
2	80	21	2	2	1	1	2	2		367	unfavorable
1	88	22	2	2	1	2	2	2	8	355	unfavorable
2	63	24	2	2	2	2	2	2		351	unfavorable
2	87	22	2	2	1	2	2	2	9.8	347	unfavorable
1	70	12	2	1	2	1	2	2	15.5	341	unfavorable
2	92	25	2	2	1	2	1	2	6.2	338	unfavorable
2	87	20	2	2	1	2	1	2	6.5	329	unfavorable
1	59	8	1	2	2	2	2	2	8.2	320	unfavorable
2	84	17	2	2	1	1	2	2	24.5	318	unfavorable
2	84	11	2	2	1	2	2	2	4.9	315	unfavorable
2	75	28	2	2	1	2	2	2		307	unfavorable
2	71	12	2	2	2	2	1	2		306	unfavorable
1	50	13	2	1	2	1	2	1		297	unfavorable
1	92	20	2	2	1	2	1	2	9.7	291	unfavorable
1	77	11	2	1	2	1	2	2	8.4	226	favorable
1	70	14	1	1	2	2	2	2	6.6	225	favorable
1	65	15	1	1	2	2	2	2		225	favorable
2	68	5	2	2	1	1	2	2	7	224	favorable
1	76	13	1	2	2	2	2	2	6.7	223	favorable
1	88	26	2	2	2	2	1	2		285	unfavorable
1	87	28	2	2	2	2	2	2	7.7	279	unfavorable
2	79	9	2	2	1	2	2	2	8.2	223	favorable
2	84	23	2	2	1	1	1	2		278	unfavorable
2	92	2	2	2	1	2	2	2	5	223	favorable
2	93	20	2	2	1	2	2	2	4.8	221	favorable
2	68	5	2	2	1	1	2	2		221	favorable
1	62	5	1	1	2	2	2	2	6.6	220	favorable
2	88	4	2	2	2	2	1	2	4.7	220	favorable
2	82	6	2	2	1	1	1	2	7.8	220	favorable
1	74	15	2	2	1	1	1	2	6.1	220	favorable
2	83	14	2	2	1	1	2	2	10.3	219	favorable
1	68	3	1	1	1	2	2	2	4.5	219	favorable
1	72	11	2	2	2	1	2	2	14.7	276	unfavorable
1	91	7	2	2	2	2	2	2	5	218	favorable
2	76	6	2	2	1	2	2	2	4.7	218	favorable
1	69	11	2	2	1	1	2	2	13.7	276	unfavorable
1	74	10	2	1	1	2	2	2	5.3	217	favorable
2	79	4	2	2	1	2	2	2	6.8	217	favorable
1	81	1	2	1	1	2	2	2	5.6	217	favorable
2	85	19	2	2	2	2	2	2	7.7	275	unfavorable
2	86	7	2	2	1	2	1	2	4.4	217	favorable
1	80	10	2	2	2	2	2	2	7.6	217	favorable
1	63	14	2	2	2	2	1	2	4.2	216	favorable
1	54	7	2	2	1	2	2	2	5.8	216	favorable
1	50	17	2	2	1	2	2	2	7.1	274	unfavorable
2	90	11	2	2	2	2	2	2	5.4	274	unfavorable
1	66	17	2	2	2	2	2	2	8.5	216	favorable
2	71	5	2	2	2	2	1	2	8.6	216	favorable
1	86	13	2	2	1	2	2	2		271	unfavorable
2	82	6	2	2	1	1	2	2	12.1	215	favorable
2	74	20	2	1	1	2	2	2	19.6	263	unfavorable
1	82	6	2	2	1	2	2	2	6.8	262	unfavorable
2	90	20	2	2	1	2	2	2		262	unfavorable
1	48	20	2	2	2	2	2	2		262	unfavorable
1	69	16	2	1	1	1	2	2	7.6	213	favorable
2	63	9	2	2	1	2	2	2	8.6	213	favorable
2	79	20	2	2	1	2	1	2	6.8	262	unfavorable
2	77	22	2	2	1	2	2	2	6.5	213	favorable
2	61	16	2	2	2	2	2	2		261	unfavorable
2	71	8	2	2	2	2	1	2	5.2	212	favorable
2	57	4	2	2	1	2	2	2	5.6	212	favorable
2	67	5	2	2	1	1	2	2	7.9	211	favorable
2	82	8	2	2	2	2	2	2	4.7	258	unfavorable
1	87	5	2	1	2	1	2	2	5.5	211	favorable
1	60	4	2	2	2	2	2	2	5.5	211	favorable
2	89	3	2	2	1	2	2	2	5.3	211	favorable
1	44	18	2	1	2	2	2	2	6.6	256	unfavorable
1	89	5	2	2	1	2	2	2	6.3	210	favorable
1	75	6	2	2	1	2	1	2	4.6	210	favorable
1	51	22	2	1	1	2	2	2	6.3	210	favorable
1	83	21	2	2	1	1	2	2	10.1	209	favorable
2	77	12	2	2	1	1	2	2	19.2	256	unfavorable
2	75	29	2	2	1	1	1	2		255	unfavorable
2	73	6	2	2	2	2	2	2	4.5	254	unfavorable
2	74	10	2	2	2	2	1	2	5.5	209	favorable
2	70	0	2	2	1	1	2	2	5.8	253	unfavorable
1	78	5	2	2	1	2	2	2	4.8	209	favorable
2	96	12	2	2	1	2	2	2	8.9	251	unfavorable
2	77	11	2	2	1	2	1	2	5.3	246	unfavorable
2	96	18	2	2	1	1	1	2	11.7	244	unfavorable
1	68	21	2	1	1	1	2	2		244	unfavorable
1	81	24	2	2	1	2	2	2	8.6	242	unfavorable
1	67	4	2	1	1	1	2	2	3.7	208	favorable
2	71	22	2	2	2	2	1	2	6	241	unfavorable
2	88	28	2	2	1	2	1	2	9.4	240	unfavorable
2	69	22	2	2	1	1	2	2	18.4	239	unfavorable
2	73	22	2	2	1	2	1	2	7.9	207	favorable
2	85	23	2	2	1	2	2	2	5.9	207	favorable
1	77	4	2	2	2	2	2	2	6.1	239	unfavorable
1	71	8	2	2	1	2	1	2	5.6	207	favorable
1	68	17	2	2	1	2	1	2	6.5	206	favorable
2	69	19	2	2	1	1	1	2	19.7	206	favorable
1	67	18	2	2	2	1	2	2	6.6	206	favorable
1	70	15	2	2	1	2	2	2		238	unfavorable
1	74	17	1	1	1	2	2	2	10	234	unfavorable
1	63	6	2	1	2	2	2	2	4.6	204	favorable
2	72	6	2	2	2	2	2	2	5.7	204	favorable
1	51	7	2	2	1	2	2	2	6.4	203	favorable
1	68	18	2	2	1	2	2	2	6.7	234	unfavorable
1	70	3	2	2	1	1	2	2	14.1	203	favorable
1	73	3	1	2	2	2	2	2	10.5	203	favorable
2	71	3	2	2	1	1	2	2	14.7	233	unfavorable
1	65	1	1	1	1	2	2	2	5.7	232	unfavorable
1	66	3	2	2	2	2	2	2	4.4	202	favorable
1	65	5	2	1	1	2	2	2	4.7	201	favorable
1	62	15	2	2	2	2	2	2		232	unfavorable
1	51	2	1	1	1	1	2	2	11.1	232	unfavorable
2	63	4	2	2	1	1	2	2	6.1	200	favorable
2	86	12	2	2	1	1	2	2	4.2	200	favorable
1	89	37	2	2	1	2	1	2	6.6	232	unfavorable
2	66	5	2	2	2	1	2	2	7.8	200	favorable
1	34	14	2	1	2	2	2	2	5.3	199	favorable
2	76	4	2	2	1	2	1	2	4.9	199	favorable
1	79	4	2	1	1	2	2	2	5.3	199	favorable
1	54	14	2	1	1	1	2	2	14.9	231	unfavorable
1	66	8	2	2	1	1	2	2	7.3	231	unfavorable
2	83	10	2	2	1	2	1	2	5.5	198	favorable
1	67	2	1	1	2	1	2	2	6.7	198	favorable
1	76	3	2	2	2	2	2	2	6.9	198	favorable
1	69	4	2	2	1	2	2	2	5.3	197	favorable
1	80	3	1	1	2	2	2	2	4.2	197	favorable
2	86	4	2	2	2	2	2	2	4.7	197	favorable
1	78	5	2	2	2	2	2	2	5	197	favorable
1	65	5	1	2	1	1	2	2	7.8	197	favorable
1	88	6	2	2	2	1	2	2	4.8	197	favorable
2	74	8	2	2	1	1	2	2	12.4	196	favorable
2	87	24	2	2	2	2	2	2	10.9	230	unfavorable
2	89	21	2	2	1	2	1	2		228	unfavorable
1	53	19	2	2	1	2	2	1	7.8	224	unfavorable
1	90	7	2	2	1	2	2	2	7	224	unfavorable
2	75	4	2	2	1	2	1	2	4.7	196	favorable
2	65	15	2	2	1	1	2	2		224	unfavorable
1	68	7	1	1	1	2	2	2	5.6	195	favorable
1	61	27	2	2	1	2	2	2	5.9	224	unfavorable
1	88	20	2	2	2	2	1	2	5.5	195	favorable
1	49	5	1	1	1	2	2	2	2.8	195	favorable
2	73	10	2	2	2	2	2	2	4.9	195	favorable
1	45	10	2	2	2	2	2	2	4.7	194	favorable
1	84	13	2	2	2	2	1	2	4.6	223	unfavorable
2	81	6	2	2	2	2	1	2	5.3	223	unfavorable
2	84	22	2	2	1	2	2	2		223	unfavorable
1	66	12	2	1	1	1	2	2	14.2	194	favorable
2	73	6	2	2	1	2	1	2	7.6	193	favorable
1	62	23	2	2	2	2	2	2		193	favorable
1	67	12	2	2	2	2	2	2	6.4	193	favorable
2	62	2	2	2	1	2	2	2	4.8	193	favorable
1	64	8	2	2	2	2	2	2		222	unfavorable
1	64	16	1	1	1	2	2	2	6.5	192	favorable
2	81	12	2	2	1	2	2	2	4	192	favorable
2	86	12	2	2	1	2	1	2	12.6	221	unfavorable
2	77	18	2	2	1	1	1	2	16	192	favorable
2	91	16	2	2	1	2	2	2	8.7	191	favorable
2	63	18	2	2	2	2	2	2	8.7	191	favorable
1	76	5	2	2	1	2	2	2	6.3	191	favorable
2	74	22	2	2	1	1	1	2		221	unfavorable
1	69	5	2	2	2	2	2	2	5.4	191	favorable
2	78	25	2	2	1	1	1	2	8.7	190	favorable
2	92	4	2	2	1	2	1	2	5.3	190	favorable
1	79	6	2	1	1	2	2	2	6.2	190	favorable
2	84	5	2	2	1	2	2	2	7.9	190	favorable
1	59	32	2	2	1	2	2	2	5.3	220	unfavorable
2	73	14	2	2	2	1	2	2	7.7	220	unfavorable
1	59	7	1	2	2	2	2	2	8.5	189	favorable
1	65	8	2	2	1	2	1	2	4.8	189	favorable
1	93	28	2	2	2	2	2	2	6.8	219	unfavorable
2	78	3	2	2	1	2	2	2	5	189	favorable
1	76	18	2	2	1	2	2	2	22.2	218	unfavorable
1	76	24	2	2	2	2	2	2	6.5	188	favorable
2	86	6	2	2	2	2	2	2	4.6	188	favorable
1	80	16	2	1	1	1	2	2	5.9	218	unfavorable
1	78	8	2	2	1	2	2	2	6.6	218	unfavorable
1	55	8	2	1	2	2	2	2	3.9	188	favorable
2	65	4	2	1	1	1	2	2	7	188	favorable
1	88	4	2	2	2	1	2	2	10.5	188	favorable
1	86	6	2	2	2	2	2	2	5.4	187	favorable
1	77	7	2	2	1	2	2	1	6.4	187	favorable
1	71	6	2	2	2	2	2	2		218	unfavorable
1	43	17	2	2	2	2	2	2	4.4	187	favorable
1	65	3	2	2	2	2	2	2	4.8	187	favorable
2	79	13	2	2	2	2	2	2	4.8	187	favorable
1	72	3	2	2	1	1	2	2	6.7	187	favorable
1	64	5	2	2	2	2	2	2	6.5	187	favorable
1	70	5	2	1	1	1	2	2	9.8	187	favorable
1	70	8	2	2	1	2	1	2	4.3	186	favorable
1	68	6	2	1	2	1	2	2		186	favorable
1	72	15	2	2	2	2	2	2	5.3	186	favorable
1	79	20	2	2	2	2	1	2	9.9	217	unfavorable
1	47	13	2	2	2	2	2	2		186	favorable
2	79	5	2	2	1	1	2	2	6.7	186	favorable
2	73	18	2	2	1	1	2	2	22.2	216	unfavorable
2	88	9	2	2	1	2	2	2	6.3	186	favorable
1	72	6	2	1	1	2	2	2	18.6	216	unfavorable
1	66	3	2	1	2	2	2	2	4.4	186	favorable
1	79	5	2	2	1	1	2	2	8.7	186	favorable
1	54	3	2	1	1	2	2	2	10	185	favorable
1	70	3	2	2	1	2	2	2	7.4	185	favorable
1	69	4	2	1	1	1	2	2	5.1	185	favorable
1	73	6	2	2	1	1	2	2	10.5	185	favorable
1	66	6	1	2	1	1	2	2	6.6	185	favorable
2	90	2	2	2	1	2	2	2	7	216	unfavorable
1	87	11	2	2	1	1	2	2	12.7	215	unfavorable
1	35	27	2	2	2	2	2	2		215	unfavorable
1	74	8	2	1	2	1	2	2	14.8	185	favorable
2	78	34	2	2	1	1	2	2		215	unfavorable
1	82	6	2	2	1	1	2	2		184	favorable
1	82	13	2	2	2	2	2	2	8	184	favorable
2	55	3	2	2	2	2	2	2	5	184	favorable
1	52	7	2	1	2	2	2	2	5.8	184	favorable
1	83	11	2	2	1	1	2	2	15.1	215	unfavorable
1	75	6	2	2	2	2	2	2	6	184	favorable
1	56	4	2	2	1	2	2	2	5.2	183	favorable
1	77	5	2	2	1	2	2	2	7.3	183	favorable
1	72	14	2	2	2	2	1	2	6.5	215	unfavorable
1	69	17	2	2	1	2	2	2	7.4	183	favorable
1	63	4	2	2	2	2	2	2	5	183	favorable
2	84	8	2	2	1	2	2	2	7.8	214	unfavorable
2	82	20	2	2	1	1	1	2	19.4	213	unfavorable
2	68	5	2	2	1	1	2	2	13.1	183	favorable
2	74	19	2	2	2	2	2	2		212	unfavorable
2	69	2	2	2	1	2	2	2	5.1	183	favorable
1	73	2	2	2	1	2	2	2	5.2	183	favorable
2	71	4	2	2	1	1	2	2	6.2	183	favorable
2	56	2	2	2	2	2	2	2	5.9	183	favorable
1	74	19	2	1	2	2	2	2	6.2	182	favorable
1	42	9	1	1	2	2	2	2	5.3	182	favorable
1	79	5	2	2	1	1	2	2	12.2	182	favorable
2	88	8	2	2	1	2	2	2	6.8	182	favorable
1	57	20	2	2	1	2	2	2	6	182	favorable
1	78	19	2	1	2	2	1	2		212	unfavorable
1	86	17	2	2	2	1	2	2		212	unfavorable
1	70	6	2	2	1	2	2	2	6.3	182	favorable
1	78	3	2	2	1	2	2	2	5.5	182	favorable
1	71	6	1	1	1	1	2	2	16.5	182	favorable
1	75	12	1	1	1	2	2	2		212	unfavorable
2	83	4	2	1	1	1	1	2	6.6	212	unfavorable
1	81	4	2	2	1	1	2	2	10.5	212	unfavorable
2	79	12	2	2	1	1	2	2		211	unfavorable
2	77	5	2	2	1	1	2	2	12	181	favorable
1	63	20	2	1	1	2	2	2	7	209	unfavorable
1	52	10	1	2	2	2	2	2	8	180	favorable
2	60	6	2	2	2	1	2	2	9.5	180	favorable
2	85	8	2	2	1	2	1	2	7	209	unfavorable
1	69	9	2	2	1	2	2	2	5.5	180	favorable
2	86	18	2	2	1	1	2	2	14.3	209	unfavorable
1	63	16	2	1	2	1	2	2	24.4	208	unfavorable
1	87	20	2	2	2	2	1	2	5.4	207	unfavorable
2	82	4	2	2	2	2	2	2	7.1	180	favorable
2	81	2	2	2	1	2	1	2	4	180	favorable
2	70	8	2	2	1	2	2	2	5.2	180	favorable
2	76	7	2	2	2	2	2	2	5.4	207	unfavorable
1	68	7	2	2	1	2	2	2	5.7	179	favorable
2	59	6	2	2	1	2	2	2	6.3	179	favorable
1	46	5	2	1	1	2	2	2	5.7	179	favorable
2	67	22	2	2	1	2	2	2	6.9	179	favorable
1	77	7	2	2	1	2	2	2	6.7	179	favorable
1	83	11	2	1	2	2	1	2	5.3	179	favorable
2	72	5	2	2	2	1	2	2	6.1	207	unfavorable
1	30	7	1	1	2	2	2	2	4.4	179	favorable
1	56	11	2	2	2	2	2	2	5.3	179	favorable
1	65	2	1	1	1	2	2	2	5	179	favorable
1	59	14	1	1	2	2	2	2	6	178	favorable
2	63	22	2	2	2	2	2	2		206	unfavorable
2	88	2	2	2	2	2	2	2	11.5	206	unfavorable
1	42	5	1	2	1	2	2	2	4.8	178	favorable
2	83	11	2	2	2	2	2	2	5.3	177	favorable
2	85	19	2	2	2	2	2	2	9.9	205	unfavorable
2	71	2	2	2	1	1	1	2	15.3	204	unfavorable
2	83	28	2	2	1	2	1	2	5.4	204	unfavorable
2	82	4	2	2	1	2	1	2	4.3	177	favorable
1	66	5	2	2	1	2	2	2	5.5	204	unfavorable
1	83	8	2	2	1	2	1	2	4.9	177	favorable
1	82	9	2	2	1	2	2	2	5.6	203	unfavorable
2	74	4	2	2	1	2	2	2	4.1	177	favorable
2	70	5	2	2	1	2	2	2	4.9	177	favorable
2	70	9	2	2	1	2	2	2	7	176	favorable
1	77	11	1	1	1	1	2	2	9.6	176	favorable
1	66	8	2	2	1	2	2	2	6.1	176	favorable
1	70	9	2	2	1	1	2	2	7.9	176	favorable
1	60	8	2	1	1	2	2	2	6.4	176	favorable
1	65	8	2	2	1	2	2	2	6.8	176	favorable
1	64	3	2	2	2	1	2	2	7.5	176	favorable
2	84	11	2	2	1	2	1	2		176	favorable
1	88	16	2	2	1	2	1	2	7.1	176	favorable
2	83	5	2	2	1	2	2	2	4.3	176	favorable
1	71	17	2	1	2	1	2	2	14.5	202	unfavorable
1	88	15	2	2	1	2	2	2	5.6	202	unfavorable
1	50	5	2	1	2	2	2	2	4.3	176	favorable
2	81	20	2	2	1	2	1	2		202	unfavorable
2	44	10	2	2	2	2	2	2	8.2	176	favorable
1	51	3	2	2	1	2	2	2	6.3	175	favorable
1	76	7	2	2	2	2	1	2	5.6	175	favorable
1	77	15	2	2	1	2	2	2	8.1	175	favorable
2	80	15	2	2	1	1	1	2		175	favorable
1	66	7	2	2	1	2	2	2	4.3	175	favorable
1	52	18	2	2	1	2	2	2	4.6	201	unfavorable
1	59	5	2	1	2	2	2	2	5.4	175	favorable
2	74	8	2	2	2	2	2	2	5.4	175	favorable
2	59	2	2	2	1	2	1	2	5.9	175	favorable
1	62	3	2	2	2	1	2	2	6.9	175	favorable
2	59	2	2	2	1	2	2	2	4.9	174	favorable
1	64	13	1	1	1	1	2	2	9	201	unfavorable
2	74	5	2	2	1	1	2	2	18.8	174	favorable
1	51	7	2	2	1	2	2	2	7	200	unfavorable
1	56	1	2	1	1	1	2	2	7.3	174	favorable
1	81	24	2	2	2	2	2	2	6	199	unfavorable
2	86	26	2	2	1	1	2	2	7.2	198	unfavorable
1	87	10	2	2	2	2	1	2	7.1	198	unfavorable
1	56	1	2	1	1	2	2	2	5.5	173	favorable
2	68	8	2	2	2	2	1	2	6	173	favorable
2	76	4	2	2	2	1	2	2	9	173	favorable
2	75	10	2	2	1	2	1	2	7.6	173	favorable
1	69	11	2	2	2	2	2	2	6.8	198	unfavorable
1	73	20	2	1	1	2	1	2	6.3	197	unfavorable
1	71	2	1	1	2	2	2	2	4.3	173	favorable
2	64	8	2	2	1	2	2	1	5.6	173	favorable
2	72	14	2	2	1	2	1	2	5.9	172	favorable
1	76	37	2	2	1	2	2	2	7	197	unfavorable
1	63	7	2	1	2	2	2	2	4.2	172	favorable
1	69	2	2	2	1	2	2	2	9.8	172	favorable
2	37	19	2	2	2	2	2	2	4.6	172	favorable
1	67	3	2	2	2	1	1	2	14.7	172	favorable
1	40	1	2	1	2	2	2	2	4.4	172	favorable
1	57	3	1	1	1	2	2	2	8.2	172	favorable
1	73	3	2	2	1	1	2	2	26.2	172	favorable
1	66	1	1	1	1	2	2	2	5.4	171	favorable
1	68	4	2	1	1	1	2	2	8.3	196	unfavorable
1	66	19	2	1	1	1	2	2		195	unfavorable
2	75	2	2	2	1	1	2	2	6.9	171	favorable
2	82	3	2	2	1	1	2	2	4.7	171	favorable
1	67	3	2	1	1	2	2	2	5.1	171	favorable
1	88	12	2	2	1	2	2	2	5.8	171	favorable
1	66	3	2	2	2	1	2	2		195	unfavorable
1	83	8	2	2	1	2	2	2	5.2	171	favorable
2	87	13	2	2	2	2	1	2	4.4	171	favorable
2	89	21	2	1	2	2	2	2	11.2	195	unfavorable
1	61	6	2	2	2	2	2	2	5.8	171	favorable
1	62	2	2	2	2	2	1	2	8.5	171	favorable
1	89	22	2	1	1	2	2	2	6.6	194	unfavorable
2	61	3	2	2	1	2	2	2	13.2	171	favorable
2	59	8	2	2	2	2	2	2	5	171	favorable
1	75	8	2	1	1	2	2	2	4.5	170	favorable
1	67	7	2	1	1	2	2	2	6.2	170	favorable
1	48	14	2	2	2	1	2	2	13.2	194	unfavorable
2	67	2	2	2	1	2	2	2	5	170	favorable
1	72	3	2	2	1	1	2	2	6.6	170	favorable
2	82	17	2	2	1	2	1	2		193	unfavorable
2	39	14	2	2	2	2	2	2		170	favorable
2	54	3	2	2	2	2	2	2	5.8	170	favorable
1	65	1	2	2	2	2	2	2	6	170	favorable
1	66	6	2	1	2	2	2	2	4.4	170	favorable
1	85	5	2	2	1	2	1	2	7	192	unfavorable
2	69	3	2	2	1	1	2	2	5.3	170	favorable
1	77	6	2	2	1	2	2	2	5.3	191	unfavorable
2	88	32	2	2	2	2	2	2		191	unfavorable
1	62	10	2	2	1	2	2	2	5	169	favorable
2	76	20	2	2	2	2	1	2	5.9	169	favorable
1	78	2	1	2	2	2	2	2	4.6	169	favorable
1	56	7	2	1	2	2	2	2	4.8	169	favorable
1	65	4	2	2	2	2	2	2	16.2	191	unfavorable
1	68	11	2	2	2	2	1	2	5	169	favorable
2	63	1	2	2	1	2	2	2		169	favorable
1	73	4	2	2	2	2	2	2	5.4	169	favorable
1	71	3	2	2	1	2	2	2	5.4	169	favorable
2	69	26	2	2	1	1	2	2		191	unfavorable
1	74	8	1	1	1	2	2	2	6.1	191	unfavorable
2	81	6	2	2	1	2	1	2	4.8	169	favorable
2	53	10	2	2	1	2	2	2	4.9	169	favorable
1	76	2	2	2	1	2	2	2	5.5	169	favorable
1	62	2	2	1	1	1	2	2	7	169	favorable
1	70	14	2	1	1	2	2	2	4.6	191	unfavorable
1	59	1	2	1	1	2	2	2		168	favorable
2	78	13	2	2	2	2	1	2	5.3	168	favorable
1	65	8	1	1	1	2	2	2	5.7	191	unfavorable
1	71	22	2	2	1	2	1	2		168	favorable
1	69	4	2	2	2	2	2	2	5.3	168	favorable
1	63	3	1	1	1	1	2	2	7.6	168	favorable
2	83	4	2	2	1	1	1	2	6.5	168	favorable
2	90	4	2	2	2	2	1	2	5.4	191	unfavorable
2	85	7	2	2	1	2	1	2	6.1	190	unfavorable
1	53	11	2	2	1	2	1	2	4.3	168	favorable
2	62	12	2	2	2	2	1	2	5.3	190	unfavorable
1	72	16	2	2	1	1	2	2	9.7	190	unfavorable
1	59	6	2	2	1	2	2	2	5.3	168	favorable
2	86	14	2	2	1	2	2	2	4.9	189	unfavorable
1	74	5	2	2	1	1	2	2	7.8	167	favorable
2	61	8	2	2	1	1	1	2	7.7	188	unfavorable
1	63	2	2	2	1	2	2	2	4.8	167	favorable
2	86	17	2	2	1	2	1	2	6.1	188	unfavorable
1	35	5	2	2	2	2	2	2	5	167	favorable
2	56	6	2	2	2	2	2	2	9.1	167	favorable
2	89	4	2	2	1	2	1	2	7.7	187	unfavorable
1	78	11	2	2	2	2	2	2		187	unfavorable
1	73	20	2	1	1	2	2	2	7.6	187	unfavorable
1	79	12	2	2	1	1	1	2	12.7	186	unfavorable
1	52	13	2	2	1	2	2	2	9.9	166	favorable
2	84	5	2	2	2	1	2	2	5.3	166	favorable
1	69	5	2	1	2	2	2	2	4.6	186	unfavorable
1	80	17	2	2	2	2	2	2	6	186	unfavorable
1	63	6	2	1	2	2	2	2	5.2	186	unfavorable
1	48	3	2	2	1	2	2	2	5.5	166	favorable
1	71	8	2	2	1	1	2	2	8.3	184	unfavorable
2	72	14	2	2	2	2	2	2		166	favorable
1	90	18	1	1	2	2	2	2	11.3	184	unfavorable
2	90	20	2	2	1	2	2	2		184	unfavorable
1	39	10	2	2	2	2	2	2	6.5	165	favorable
2	40	11	2	2	2	2	2	2	5.1	165	favorable
1	82	13	2	2	1	2	2	2	6.8	165	favorable
2	72	35	2	2	1	1	2	2		184	unfavorable
1	56	7	2	1	1	2	2	2	5.6	165	favorable
1	66	4	2	1	1	2	1	2	4.8	165	favorable
1	62	2	1	1	1	1	2	2	12.3	165	favorable
1	66	9	2	1	1	2	2	2	5.2	165	favorable
1	67	3	1	1	1	2	2	2	6.3	165	favorable
2	76	5	2	2	1	2	2	2	4.9	165	favorable
1	81	22	2	2	1	2	2	2	11.7	184	unfavorable
1	56	7	2	1	2	1	2	2	8.9	183	unfavorable
1	76	4	2	1	1	2	2	2	4.7	164	favorable
2	66	14	2	2	1	1	2	2		182	unfavorable
1	56	6	1	1	2	2	2	2	5.3	164	favorable
2	82	20	2	2	1	2	2	2		182	unfavorable
2	80	1	2	2	1	2	2	2	5.5	164	favorable
1	81	26	2	2	1	2	2	2	7.9	181	unfavorable
2	78	8	2	2	1	1	2	2	17.7	181	unfavorable
1	57	5	2	2	2	2	2	2	4.9	164	favorable
1	72	16	2	2	2	1	1	2	12.5	180	unfavorable
1	84	7	2	2	1	1	2	2	9	164	favorable
2	89	32	2	2	1	1	1	2	17.1	179	unfavorable
1	67	5	2	2	1	1	2	2	9.4	178	unfavorable
1	74	6	2	2	2	2	2	2	5.8	163	favorable
1	50	9	1	2	1	2	2	2	4.7	163	favorable
1	57	14	2	1	1	2	2	2	5.8	163	favorable
1	68	6	1	1	1	2	2	2	6	163	favorable
2	85	10	2	2	1	2	2	2	6.4	178	unfavorable
1	60	7	2	1	1	2	2	2	4.6	163	favorable
1	66	5	2	2	2	2	2	2	5.2	162	favorable
2	68	1	2	2	1	1	2	2	6.1	162	favorable
1	71	6	2	1	1	2	2	2	7.1	162	favorable
1	70	19	2	2	1	1	1	2	19	177	unfavorable
1	48	15	2	2	2	2	2	2	7.4	162	favorable
2	88	21	2	2	1	2	2	2	5.4	177	unfavorable
1	66	5	2	2	2	1	2	2	7.8	162	favorable
1	55	9	2	1	1	2	2	2		162	favorable
1	49	1	2	2	2	2	2	2	7.6	177	unfavorable
2	82	2	2	2	2	1	2	2	22.4	162	favorable
2	68	4	2	2	2	2	2	2	5.1	161	favorable
2	69	2	2	2	1	1	1	2	6.9	161	favorable
1	61	4	2	1	2	2	2	2	5	161	favorable
1	65	4	1	1	2	1	2	2	10.1	177	unfavorable
1	33	6	2	1	2	2	2	2	5.7	161	favorable
1	70	35	2	2	1	2	2	2	6.2	161	favorable
1	61	3	1	1	1	2	2	2	5.5	161	favorable
1	59	8	2	2	2	2	2	2	6.8	177	unfavorable
1	65	11	1	1	2	2	2	2	5	161	favorable
2	89	3	2	2	1	1	1	2	6.6	176	unfavorable
1	69	2	1	1	1	1	2	2	12.2	176	unfavorable
1	59	9	1	1	2	2	2	2	6	161	favorable
1	53	5	2	2	1	2	2	2	4.3	161	favorable
1	74	2	2	2	1	1	2	2	7.5	160	favorable
1	70	4	2	2	1	2	2	2	4.8	176	unfavorable
2	71	5	2	2	1	2	2	2	4.9	160	favorable
1	64	6	2	1	1	2	2	2	5.9	160	favorable
1	77	6	2	2	1	2	2	2	4.4	175	unfavorable
1	65	5	2	2	2	2	2	2	5.3	160	favorable
1	64	13	2	2	1	2	2	2		174	unfavorable
1	80	5	2	2	1	2	2	2	5.2	160	favorable
1	80	12	2	2	2	2	1	2	5.8	160	favorable
1	82	7	2	2	1	1	2	2	7.9	159	favorable
2	67	3	2	2	1	1	2	2	8.7	159	favorable
1	70	9	2	2	2	2	2	2	5.3	159	favorable
2	46	4	2	2	2	2	2	2	4.9	159	favorable
1	89	4	1	2	1	1	2	2	7.2	159	favorable
1	78	12	2	2	1	2	2	2	7.2	173	unfavorable
1	69	2	2	1	1	1	2	2	4.9	159	favorable
1	85	4	2	2	1	2	2	2	5.2	159	favorable
2	80	3	2	2	1	1	1	2	15.8	158	favorable
1	60	7	2	1	1	2	2	2	4.5	158	favorable
1	83	6	2	2	1	2	2	2	5.3	173	unfavorable
2	70	3	2	2	2	2	2	2	6.1	158	favorable
2	85	19	2	2	1	1	1	2		172	unfavorable
1	57	17	2	2	1	2	2	2	4.8	158	favorable
1	51	5	2	2	2	2	2	2	5.5	158	favorable
1	69	3	2	1	1	1	2	2	6	158	favorable
1	38	16	2	2	2	2	2	2		172	unfavorable
2	85	5	2	2	2	2	2	2	4.4	157	favorable
2	71	3	2	2	1	1	2	2	6.5	171	unfavorable
2	66	2	2	2	1	1	1	2	7.2	157	favorable
1	65	2	2	1	2	2	2	2	4.9	157	favorable
1	47	11	2	2	1	2	2	2	4.9	157	favorable
1	93	13	2	2	2	2	2	2	5.4	157	favorable
1	74	13	2	2	2	2	2	2	4.6	171	unfavorable
1	88	2	2	2	1	2	2	2	8.5	157	favorable
1	58	11	2	1	1	1	2	2	9.7	156	favorable
2	76	5	2	2	2	1	2	2	8.6	171	unfavorable
1	44	5	1	1	2	1	2	2	14	171	unfavorable
1	63	16	2	2	2	2	2	2	5.5	156	favorable
1	46	4	2	2	2	2	2	2	7.9	156	favorable
2	94	10	2	2	2	2	1	2	6.1	156	favorable
1	70	2	2	2	2	2	2	2	5.1	156	favorable
2	83	20	2	2	1	2	1	2	6.5	156	favorable
1	40	3	2	1	2	2	2	2	8.3	156	favorable
2	68	4	2	2	1	1	2	1	5.9	156	favorable
1	81	4	2	2	2	2	2	2	4.2	156	favorable
1	71	6	1	1	2	2	2	2	4.3	155	favorable
1	64	4	2	2	2	2	1	2	8.7	155	favorable
2	82	8	2	2	2	2	2	2	5.2	155	favorable
2	70	3	2	2	2	2	2	2	4.6	155	favorable
2	72	6	2	2	1	1	2	2	7	155	favorable
1	47	11	2	2	2	2	2	2	5.2	155	favorable
2	88	8	2	2	2	2	2	2	5	155	favorable
1	78	10	2	2	2	2	2	2	4.9	171	unfavorable
2	76	9	2	2	1	2	1	2	6.8	170	unfavorable
1	75	2	2	1	1	1	2	2	8.1	154	favorable
1	69	8	1	1	2	2	2	2	4.6	154	favorable
1	61	2	2	1	2	2	2	2	5.2	154	favorable
2	76	2	2	1	1	2	1	2	5	154	favorable
1	72	11	2	1	1	2	2	2	5.6	170	unfavorable
1	54	24	1	1	1	2	2	2		170	unfavorable
1	88	14	2	2	2	2	2	2	5.2	154	favorable
2	74	20	2	2	1	1	2	2		170	unfavorable
2	64	1	2	2	2	2	2	2	4.9	154	favorable
2	78	13	2	2	2	2	1	2	6.6	154	favorable
2	59	15	2	2	2	2	2	2	4.4	169	unfavorable
1	78	10	2	1	1	1	1	2	10.3	169	unfavorable
2	76	6	2	2	1	2	2	2	5.6	154	favorable
1	68	13	2	1	2	2	2	2	4.8	153	favorable
1	72	20	1	1	2	2	2	2	4.9	153	favorable
1	70	4	2	1	1	2	2	2	5.9	153	favorable
1	68	18	1	1	1	1	2	2		168	unfavorable
1	62	5	1	1	1	2	2	2	4.9	153	favorable
2	38	4	2	2	2	2	2	2	11.5	153	favorable
2	65	3	2	2	1	2	2	2	9.7	153	favorable
1	69	3	1	1	2	2	2	2	4.2	153	favorable
1	62	14	2	2	1	2	2	2	10.6	168	unfavorable
2	72	30	2	2	2	1	1	2		153	favorable
2	74	16	2	2	1	1	2	2		168	unfavorable
1	38	8	2	1	2	2	2	2	4.4	153	favorable
1	82	5	2	2	2	2	2	2	12.6	153	favorable
2	81	15	2	2	2	2	2	2	5.5	152	favorable
1	47	19	1	1	1	2	2	2	4.6	152	favorable
1	76	8	2	2	1	2	2	2	6.7	152	favorable
1	59	4	2	2	1	1	2	2	5.8	152	favorable
1	61	5	2	1	1	2	2	2	5.2	152	favorable
2	35	10	2	2	2	2	2	2	5.8	152	favorable
1	75	0	2	2	1	2	2	2	4.9	168	unfavorable
2	67	1	2	2	1	2	2	2	5.6	151	favorable
1	70	0	2	2	1	2	2	2	4.3	168	unfavorable
1	73	3	1	2	1	1	2	2	10.3	167	unfavorable
1	65	8	1	1	2	2	2	2	4.6	151	favorable
2	83	11	2	2	1	1	1	2	6.6	151	favorable
1	83	10	2	2	2	2	2	2	4.7	151	favorable
2	84	6	2	2	1	1	2	2	18.1	150	favorable
1	67	9	2	2	1	1	2	2	5.9	150	favorable
1	68	9	2	1	1	2	2	2	5.7	150	favorable
2	50	4	2	2	2	2	2	2	5.3	150	favorable
1	71	9	2	2	1	1	2	2	6.3	167	unfavorable
1	58	4	1	1	2	1	2	2	7.7	150	favorable
1	49	6	2	2	1	2	2	2	4.9	166	unfavorable
1	67	12	2	2	1	2	2	2	7.8	165	unfavorable
1	53	1	2	1	2	2	2	2	4.4	150	favorable
1	58	7	2	1	2	2	2	2	5	150	favorable
2	52	14	2	2	2	1	2	2	13.7	149	favorable
1	25	14	2	1	2	2	2	2	4.3	149	favorable
1	51	5	2	1	2	2	2	2	4.7	149	favorable
1	75	13	2	2	2	2	2	2	6.7	149	favorable
1	86	6	2	2	1	2	2	2	6.4	149	favorable
1	43	2	2	2	2	2	2	2	5.2	149	favorable
1	67	20	2	2	2	2	2	2	4.9	165	unfavorable
1	68	6	1	2	1	2	2	2	5.3	163	unfavorable
1	64	9	2	1	2	2	2	2	4.5	149	favorable
2	67	1	2	2	1	2	2	2	5.2	149	favorable
1	61	2	2	1	1	2	2	2	5.3	149	favorable
1	55	5	2	2	1	1	2	2	8.4	162	unfavorable
1	67	3	2	2	2	2	2	2	4.3	148	favorable
1	47	20	2	2	1	2	2	2	12.7	148	favorable
1	46	5	1	2	2	2	2	2	4.9	148	favorable
1	85	2	1	1	1	2	2	2	6.8	148	favorable
2	74	3	2	2	1	2	2	2	5.1	148	favorable
1	68	16	2	2	1	2	2	2	6.5	148	favorable
1	49	3	2	1	1	2	2	2	5.7	147	favorable
1	68	3	2	2	1	2	2	2	5.6	147	favorable
1	76	28	2	1	1	2	2	2	5.2	147	favorable
1	71	2	2	1	1	2	2	2	5.3	147	favorable
1	43	4	2	2	2	2	2	1	4.7	147	favorable
1	65	5	2	2	1	2	2	2	5.3	147	favorable
1	50	4	2	1	1	1	2	2	5.2	146	favorable
1	57	4	2	1	1	2	2	2	5.1	146	favorable
2	88	6	2	2	1	2	2	2	5.1	146	favorable
2	78	2	2	2	2	2	2	2	4.2	146	favorable
1	65	23	2	1	2	2	2	2	6.9	146	favorable
1	81	4	2	2	2	2	2	2	4.6	161	unfavorable
1	72	12	2	2	2	1	2	2	6.3	146	favorable
1	70	8	1	1	2	2	2	2	5.4	146	favorable
1	67	10	2	1	2	2	2	2	5.2	146	favorable
1	82	3	2	2	2	2	2	2	4.5	146	favorable
2	83	6	2	2	1	1	2	2	5.6	160	unfavorable
1	90	7	2	2	1	2	2	2	5.8	146	favorable
1	65	6	2	2	1	2	2	2	6.5	146	favorable
1	55	14	1	1	2	2	2	2	4.8	145	favorable
1	75	4	2	1	2	2	2	2	4.1	145	favorable
1	68	2	2	2	1	1	2	2	12	145	favorable
1	67	15	2	2	1	2	2	2	4.6	160	unfavorable
1	67	3	2	2	2	2	2	2	5	145	favorable
1	66	11	2	1	1	1	2	2	5.9	144	favorable
1	43	7	2	1	2	2	2	2	4.9	144	favorable
1	92	11	2	2	1	2	2	2	4.1	144	favorable
1	59	2	2	2	1	1	2	2	7.5	144	favorable
1	76	7	2	1	1	1	2	2	16.6	160	unfavorable
1	69	9	1	1	2	2	2	2	6.7	144	favorable
2	67	6	2	1	2	2	2	2	5	144	favorable
1	65	1	2	1	1	2	2	2	4.3	144	favorable
1	77	18	1	1	2	2	2	2	5.3	143	favorable
2	65	8	2	2	1	1	2	2	19.8	143	favorable
2	68	3	2	2	1	2	2	2	5.4	143	favorable
2	68	5	2	2	1	1	2	2	8.9	143	favorable
1	74	10	2	2	1	2	2	2	6.5	159	unfavorable
1	75	3	2	2	1	2	1	2	5.5	143	favorable
1	70	8	2	2	2	1	2	2	9.9	143	favorable
1	60	6	2	1	1	2	2	2	4.3	142	favorable
1	69	14	2	2	1	2	2	2	5.7	142	favorable
1	52	4	2	2	1	2	2	2	4.8	142	favorable
1	52	18	2	2	1	2	2	2		142	favorable
1	74	8	2	2	1	2	2	2	6.9	141	favorable
1	44	12	2	2	2	2	2	2	4.4	141	favorable
2	73	0	2	2	1	1	2	2	5.8	141	favorable
1	56	5	2	1	1	2	2	2	5.9	141	favorable
1	63	8	2	1	2	2	2	2	5.1	159	unfavorable
1	40	7	2	2	2	2	2	2	5.5	141	favorable
1	54	3	1	1	2	2	2	2	4.9	141	favorable
1	47	6	1	1	2	2	2	2	5.2	140	favorable
1	59	3	2	1	2	2	2	2	3.8	140	favorable
1	64	2	2	2	2	2	2	2	4.7	140	favorable
1	63	8	2	1	1	1	2	2	6	139	favorable
1	68	11	2	1	1	2	2	2	4.9	139	favorable
1	74	6	1	1	1	2	1	2	5.4	139	favorable
1	65	15	2	2	2	2	2	2	4.5	159	unfavorable
2	71	4	2	2	1	2	2	2	6.5	139	favorable
2	84	16	2	2	2	1	1	2	8.5	157	unfavorable
2	70	4	2	2	1	1	2	2	10.2	138	favorable
1	56	12	2	2	1	2	2	2	5.2	138	favorable
2	60	1	2	2	2	2	2	2	5.4	157	unfavorable
1	62	9	2	2	1	2	2	2	6.9	157	unfavorable
1	70	9	1	1	2	2	2	2	4.8	138	favorable
1	69	3	2	1	2	2	2	2	5.2	138	favorable
1	70	9	2	2	2	2	2	2	5.4	156	unfavorable
1	56	7	1	1	1	1	2	2	7.2	137	favorable
2	63	3	2	2	1	1	2	2	10.3	137	favorable
1	50	10	2	1	1	2	2	2	7.1	156	unfavorable
2	64	3	2	2	2	2	2	2	4.9	137	favorable
1	79	3	2	1	2	2	2	2	4.9	137	favorable
1	60	4	2	1	1	1	2	2	8	137	favorable
2	71	2	2	2	1	2	2	2	5	155	unfavorable
2	62	3	2	2	1	2	2	2	5.2	137	favorable
1	57	3	2	1	2	2	2	2	5.3	137	favorable
1	50	19	2	1	1	1	2	2	11.8	155	unfavorable
1	67	20	2	2	1	2	2	2	6	136	favorable
1	47	15	2	2	2	2	2	2	5.6	136	favorable
1	32	3	2	2	2	1	2	2	14.5	136	favorable
2	64	3	2	2	2	2	2	2	4.3	136	favorable
1	56	8	2	2	2	2	2	2	3.9	136	favorable
1	68	8	2	2	2	2	1	2	5	135	favorable
1	53	7	2	1	2	1	2	2	9.1	135	favorable
1	71	9	1	1	1	2	2	2	5.9	134	favorable
1	59	2	2	2	2	2	2	2		134	favorable
1	67	3	2	2	2	2	2	2	5.6	134	favorable
1	69	6	2	2	1	1	2	2	13.9	154	unfavorable
1	65	2	1	1	1	1	2	2	10	134	favorable
1	66	2	2	1	1	2	2	2	4.8	134	favorable
1	59	4	1	2	1	1	2	2	6	133	favorable
1	78	4	2	2	1	2	2	2	4.7	133	favorable
1	69	15	2	1	1	2	2	2	5.4	133	favorable
1	75	3	2	2	2	1	2	2	6.7	154	unfavorable
1	31	7	1	1	2	2	2	2	4.5	133	favorable
1	72	2	2	1	2	2	2	2	4.6	132	favorable
1	48	2	2	1	2	2	2	2	4.4	132	favorable
1	43	4	2	2	2	2	2	2	5	132	favorable
2	81	10	2	1	1	2	2	2	5.4	132	favorable
1	49	4	2	2	1	2	2	2	5.4	131	favorable
1	55	3	2	2	1	2	2	2	5.2	131	favorable
1	67	4	2	1	2	2	2	2	5.8	131	favorable
1	66	3	1	1	1	2	2	2	4.7	131	favorable
1	69	3	2	2	1	1	2	1	5.4	131	favorable
1	52	9	2	2	1	2	2	2	8.8	131	favorable
1	55	12	2	1	2	2	2	2	5.2	130	favorable
2	72	4	2	2	2	2	2	2	5.5	130	favorable
1	66	8	1	1	1	2	2	2	5.2	130	favorable
1	61	3	2	2	2	2	2	2	5.3	130	favorable
1	71	0	2	2	1	2	2	2	4.8	129	favorable
1	68	12	2	2	1	2	2	2		129	favorable
1	72	10	2	1	2	2	2	2	5.9	129	favorable
1	42	2	2	1	2	2	2	2	5.1	129	favorable
1	69	2	2	2	1	1	2	2	5	153	unfavorable
1	58	1	1	1	1	2	2	2	6.8	129	favorable
1	68	5	2	2	2	2	2	2	5.5	129	favorable
1	63	2	2	1	2	2	2	1	6.4	128	favorable
2	64	3	2	2	2	2	2	2	4.8	128	favorable
2	69	26	2	2	1	1	2	2	9	153	unfavorable
1	47	4	2	1	2	2	2	2	5.3	153	unfavorable
2	85	9	2	2	1	2	2	2	4.8	127	favorable
1	59	4	2	2	1	1	2	2	10.4	153	unfavorable
1	80	1	2	2	1	1	2	2	9.2	126	favorable
1	90	12	2	2	2	2	2	2	5.9	126	favorable
1	71	7	2	2	1	1	2	2	6.2	152	unfavorable
1	67	9	2	1	1	1	2	2	6	126	favorable
1	76	6	1	1	1	1	2	2	6.3	126	favorable
1	40	3	1	1	2	2	2	2	4.4	126	favorable
2	76	16	2	2	2	2	2	2	7.4	152	unfavorable
2	54	5	2	2	2	2	2	2	5.3	126	favorable
1	63	4	2	1	2	2	2	2	7.6	152	unfavorable
1	71	3	1	1	1	2	1	2	5.1	125	favorable
1	54	2	2	2	1	2	2	2	5.4	125	favorable
1	49	15	2	1	2	2	2	2		125	favorable
1	57	4	2	1	1	2	2	2	5.1	125	favorable
1	75	1	2	2	2	1	2	2	6.2	125	favorable
1	71	5	2	2	1	1	2	2	5.2	124	favorable
1	66	3	1	1	1	2	2	2	5.1	124	favorable
1	69	3	2	2	1	1	2	2	8.9	124	favorable
1	45	17	2	1	2	2	2	2		151	unfavorable
1	56	8	2	2	1	2	2	2	4.4	124	favorable
1	49	1	2	2	2	2	2	2	4.8	124	favorable
1	61	12	2	1	1	2	2	2	6.8	124	favorable
1	51	7	2	1	1	2	2	2	9.8	123	favorable
1	64	18	2	2	1	1	2	2	6.8	123	favorable
1	65	3	2	2	1	2	2	2		123	favorable
1	57	12	2	1	2	2	2	2	5.5	123	favorable
2	91	6	2	2	1	2	2	2	5.1	150	unfavorable
1	66	37	1	1	1	1	2	2		149	unfavorable
1	49	6	1	1	2	2	2	2	4.9	122	favorable
1	58	5	2	1	2	2	2	2	3.9	122	favorable
1	64	3	2	2	1	1	2	2	6.4	122	favorable
1	39	2	2	1	2	2	2	2	4.4	122	favorable
1	76	7	2	1	1	1	2	2	5.7	122	favorable
1	55	3	2	1	1	2	2	2		121	favorable
1	65	6	2	1	1	2	2	2		120	favorable
1	82	7	2	2	1	1	2	2	4.7	120	favorable
2	69	9	2	2	1	2	2	1	4.9	120	favorable
2	55	8	2	2	2	2	2	2	4.6	120	favorable
1	75	6	2	2	1	1	2	2	8.1	119	favorable
2	87	3	2	2	1	2	1	2	7.1	148	unfavorable
2	81	8	2	2	1	1	2	2	19.3	148	unfavorable
2	62	7	2	2	2	2	2	2	4.3	118	favorable
1	51	11	1	1	1	2	2	2	4.5	146	unfavorable
1	61	9	2	1	1	2	2	2	4.7	146	unfavorable
1	63	1	2	1	1	1	2	2	8	117	favorable
1	65	5	1	1	1	1	2	2	7.2	117	favorable
1	77	5	2	2	1	2	2	2	5.4	146	unfavorable
1	72	5	2	2	2	2	2	2	5.1	146	unfavorable
1	61	3	2	2	1	1	2	2	4.3	115	favorable
1	52	5	2	1	2	1	2	2	11.3	113	favorable
1	60	1	2	1	2	2	2	2	5.3	112	favorable
1	57	10	2	2	2	2	2	2	6	146	unfavorable
1	69	16	1	1	1	2	2	2	8	145	unfavorable
1	71	0	2	2	1	1	2	2	6.5	110	favorable
1	69	8	2	2	1	1	2	2	8.8	109	favorable
1	61	22	2	2	1	1	2	2		145	unfavorable
1	49	11	2	1	1	2	2	2	16.8	144	unfavorable
2	65	2	2	2	1	1	2	2	3.2	143	unfavorable
1	34	1	1	1	2	2	2	1	5.1	108	favorable
1	71	10	2	2	2	1	1	2	7.6	143	unfavorable
1	70	4	1	1	1	1	2	2		143	unfavorable
1	63	6	2	2	1	2	2	2	4.9	108	favorable
1	67	10	2	2	2	2	1	2	6.9	142	unfavorable
1	69	4	2	2	1	2	2	2	5.1	142	unfavorable
2	75	7	2	2	1	1	2	2	5	142	unfavorable
1	70	21	2	1	2	2	2	2	6.5	141	unfavorable
2	83	28	2	2	2	2	2	2		140	unfavorable
1	67	4	2	2	1	1	2	2		139	unfavorable
2	66	15	2	2	1	1	2	2	16.5	138	unfavorable
2	36	9	2	2	2	2	2	2	4.5	97	favorable
1	59	9	1	1	1	2	2	2		138	unfavorable
1	77	32	2	2	2	2	2	2		134	unfavorable
2	64	5	2	2	1	1	2	2	11.2	134	unfavorable
2	69	3	2	2	2	2	2	2	16.1	134	unfavorable
1	69	3	2	1	1	2	2	2	4.7	134	unfavorable
2	66	14	2	2	1	2	2	2	9.4	132	unfavorable
2	69	1	2	2	2	2	2	2	5	132	unfavorable
2	90	2	2	2	1	2	2	2	5	129	unfavorable
1	60	9	2	1	2	2	2	2	5	129	unfavorable
1	42	17	2	2	2	2	2	2	4.8	125	unfavorable
1	55	3	2	2	2	1	2	2	7.5	125	unfavorable
1	74	5	2	2	2	2	2	2	6.1	123	unfavorable
1	65	2	2	1	2	1	2	2	11.4	123	unfavorable
1	86	2	2	1	1	2	2	2	7.1	113	unfavorable
1	68	7	1	1	2	2	2	2	5.4	112	unfavorable
1	52	5	1	1	1	1	2	2		111	unfavorable
1	48	22	2	1	1	2	2	2		102	unfavorable
