# Supplementary material for: Flipping the Switch: MeCP2‐Mediated Lactylation Rewires Microglial Metabolism and Inflammation via the HK2/mTOR Axis in Poststroke Neuroinflammation
Source: Adv Sci (Weinh). 2025 Dec 22;13(12):e13400. doi: 10.1002/advs.202513400 (PMC12948279; doi:10.1002/advs.202513400)
Supplement: Supplementary file 3 — Supporting Information [file ADVS-13-e13400-s002.zip]

Archive with 2 entries (1 files):
- advs73283-sup-0003-Data/
- advs73283-sup-0003-Data/Original Western Blots.pdf
